# Supplementary material for: Lupeol Accumulation Correlates with Auxin in the Epidermis of Castor
Source: Molecules. 2021 May 17;26(10):2978. doi: 10.3390/molecules26102978 (PMC8156332; doi:10.3390/molecules26102978)
Supplement: Supplementary file 1 [file molecules-26-02978-s001.zip]

Archive with 13 entries (12 files):
- Supplemental figures and Tables/
- Supplemental figures and Tables/Table S3.pdf
- __MACOSX/Supplemental figures and Tables/._Table S3.pdf
- Supplemental figures and Tables/Table S4.pdf
- __MACOSX/Supplemental figures and Tables/._Table S4.pdf
- Supplemental figures and Tables/Table S5.pdf
- __MACOSX/Supplemental figures and Tables/._Table S5.pdf
- Supplemental figures and Tables/Table S6.pdf
- __MACOSX/Supplemental figures and Tables/._Table S6.pdf
- Supplemental figures and Tables/Supplemental Figures.pdf
- __MACOSX/Supplemental figures and Tables/._Supplemental Figures.pdf
- Supplemental figures and Tables/Table S1, S2, S7, S8, S9.pdf
- __MACOSX/Supplemental figures and Tables/._Table S1, S2, S7, S8, S9.pdf
